# Supplementary material for: Exposure to Volatile Organic Compounds in Relation to Visceral Adiposity Index and Lipid Accumulation Product Among U.S. Adults: NHANES 2011–2018
Source: Toxics. 2025 Jan 9;13(1):46. doi: 10.3390/toxics13010046 (PMC11768580; doi:10.3390/toxics13010046)
Supplement: Supplementary file 1 [file toxics-13-00046-s001.zip]

Archive with 1 entries (1 files):
- toxics-3322442-supplementary.pdf
